# Supplementary material for: Revision of the Afrotropical genus Ivondrovia Shenefelt & Marsh, 1976 with description of a new species (Hymenoptera: Braconidae: Doryctinae)
Source: Zookeys. 2018 Apr 2;(747):87–100. doi: 10.3897/zookeys.747.24351 (PMC5904487; doi:10.3897/zookeys.747.24351)
Supplement: XML Treatment for Ivondrovia [file zookeys.747.24351-treatment1.xml]

<!DOCTYPE tp:taxon-treatment
  PUBLIC "-//TaxonX//DTD Taxonomic Treatment Publishing DTD v0 20100105//EN" "tax-treatment-NSO.dtd">
<tp:taxon-treatment xmlns:tp="http://www.plazi.org/taxpub"><tp:treatment-meta><kwd-group><label>Taxon classification</label><kwd><named-content xmlns:xlink="http://www.w3.org/1999/xlink" content-type="kingdom">Animalia</named-content></kwd><kwd><named-content xmlns:xlink="http://www.w3.org/1999/xlink" content-type="order">Hymenoptera</named-content></kwd><kwd><named-content xmlns:xlink="http://www.w3.org/1999/xlink" content-type="family">Braconidae</named-content></kwd></kwd-group><mixed-citation publication-type="journal"><person-group><name><surname>Belokobylskij</surname><given-names>Sergey</given-names></name><name><surname>Zaldivar-Riveron</surname><given-names>Alejandro</given-names></name><name><surname>Castañeda-Osorio</surname><given-names>Ruben</given-names></name></person-group><article-title>Revision of the Afrotropical genus <italic><tp:taxon-name><tp:taxon-name-part taxon-name-part-type="genus" reg="Ivondrovia">Ivondrovia</tp:taxon-name-part></tp:taxon-name></italic> Shenefelt &amp; Marsh, 1976 with description of a new species (<tp:taxon-name><tp:taxon-name-part taxon-name-part-type="order">Hymenoptera</tp:taxon-name-part></tp:taxon-name>: <tp:taxon-name><tp:taxon-name-part taxon-name-part-type="family">Braconidae</tp:taxon-name-part></tp:taxon-name>: <tp:taxon-name><tp:taxon-name-part taxon-name-part-type="subfamily">Doryctinae</tp:taxon-name-part></tp:taxon-name>)</article-title><source>Zookeys</source><day>2</day><month>4</month><year>2018</year><volume>2018</volume><issue>747</issue><fpage>87</fpage><lpage>100</lpage><pub-id pub-id-type="doi">10.3897/zookeys.747.24351</pub-id></mixed-citation></tp:treatment-meta><tp:nomenclature><label>Genus</label><tp:taxon-name>
            <tp:taxon-name-part taxon-name-part-type="genus" reg="Ivondrovia">Ivondrovia</tp:taxon-name-part>
          </tp:taxon-name><tp:taxon-authority>Shenefelt &amp; Marsh, 1976</tp:taxon-authority><tp:nomenclature-citation-list><tp:nomenclature-citation><tp:taxon-name>
                <tp:taxon-name-part taxon-name-part-type="genus" reg="Lophogaster">Lophogaster</tp:taxon-name-part>
              </tp:taxon-name><comment>Granger, 1949: 93.</comment></tp:nomenclature-citation><tp:nomenclature-citation><tp:taxon-name>
                <tp:taxon-name-part taxon-name-part-type="genus" reg="Ivondrovia">Ivondrovia</tp:taxon-name-part>
              </tp:taxon-name><comment>Shenefelt &amp; Marsh 1976: 1364; <xref ref-type="bibr" rid="B1">Belokobylskij 1992</xref>: 912; <xref ref-type="bibr" rid="B5">Yu et al. 2012</xref>.</comment></tp:nomenclature-citation></tp:nomenclature-citation-list></tp:nomenclature><tp:treatment-sec sec-type="type species" id="SECID0ENJAC"><title>Type species.</title><p>
            <italic><tp:taxon-name><tp:taxon-name-part taxon-name-part-type="genus" reg="Lophogaster">Lophogaster</tp:taxon-name-part> <tp:taxon-name-part taxon-name-part-type="species" reg="seyrigi">seyrigi</tp:taxon-name-part></tp:taxon-name></italic> Granger, 1949.</p></tp:treatment-sec><tp:treatment-sec sec-type="description" id="SECID0E5JAC"><title>Description.</title><p>
            <italic>Head</italic> (Figs <xref ref-type="fig" rid="F1">3–6</xref>, <xref ref-type="fig" rid="F3">22–25</xref>), not depressed, high, transverse. Ocelli arranged in slightly obtuse triangle. Frons slightly concave, with low double longitudinal carinae in anterior third (between ocellar sockets), slightly convex medially. Eyes glabrous. Occipital carina completely absent; occiput medio-dorsally with distinct, short, and divergent postero-laterally after short base hook (Fig. <xref ref-type="fig" rid="F1">4</xref>). Malar suture absent. Clypeus slightly convex, with distinct and rather long lower flange, almost entirely delineated from face by shallow or very shallow furrow. Hypoclypeal depression medium size and subrounded. Postgenal bridge very narrow. Maxillary palpus rather long (Fig. <xref ref-type="fig" rid="F1">2</xref>), 6-segmented, its sixth (apical) segment almost as long as fifth segment, third segments slightly widened and without projection in lower margin; labial palpus (Fig. <xref ref-type="fig" rid="F1">2</xref>) short, 4-segmented, its second segment slightly thickened, third segment not shortened, 0.8 times as long as fourth segment. Antennae weakly setiform. Scape of antenna (Figs <xref ref-type="fig" rid="F1">7</xref>, <xref ref-type="fig" rid="F3">26</xref>) wide and rather short, without apical lobe or basal constriction, with deep emargination in inner upper margin, its ventral margin (lateral view) not longer than dorsal margin. First flagellar segment sub-cylindrical, on outer side straight, almost as long as second segment.</p><p>
            <italic>Mesosoma</italic> (Figs <xref ref-type="fig" rid="F1">8</xref>, <xref ref-type="fig" rid="F1">9</xref>, <xref ref-type="fig" rid="F3">28</xref>, <xref ref-type="fig" rid="F3">29</xref>) not depressed. Neck of prothorax short. Pronotum dorsally weakly convex, its anterior flange short and curved upwards; pronope absent, pronotal carina distinct and slender, placed submedially on pronotum (dorsal view). Propleural dorsoposterior flange long and partly medially wide. Mesoscutum highly and convex-roundly elevated above pronotum. Median lobe of mesoscutum without median longitudinal furrow and anterolateral corners. Notauli deep and complete. Tegula (Fig. <xref ref-type="fig" rid="F3">27</xref>) distinctly widened distally, convex along outer margin. Prescutellar depression (scutellar sulcus) long and deep, with one high median carina. Scuto-scutellar suture distinct. Scutellum almost flat, with weak lateral carinae. Metanotum without median longitudinal carina. Sternaulus (precoxal sulcus) very shallow, narrow, long, straight, smooth. Prepectal carina distinct and complete, rather wide ventrally, prolonged laterally till upper margin of sternaulus. Postpectal carina absent. Metapleural flange long, wide, subtriangular, rounded apically. Propodeum with areas distinctly delineated by carinae, mainly smooth, with high sublateral carinae; lateral tubercles indistinct, propodeal bridge absent. Propodeal spiracles rather big and bean-shape. Metapleural suture very shallow.</p><p>
            <italic>Wings</italic> (Figs <xref ref-type="fig" rid="F2">12</xref>, <xref ref-type="fig" rid="F2">14–16</xref>, <xref ref-type="fig" rid="F4">31–33</xref>). Pterostigma of fore wing rather narrow. Radial vein (r) arising distinctly before middle of pterostigma. Radial (marginal) cell distinctly shortened. Both radiomedial veins (2RS and r-m) present. Second radiomedial (submarginal) <!--PageBreak-->cell medium length. First (r) and second (3RSa) radial abscissae forming an obtuse angle. Recurrent vein (<abbrev xmlns:xlink="http://www.w3.org/1999/xlink" xlink:title="recurrent vein" id="ABBRID0EMMAC" xlink:type="simple">1m-cu</abbrev>) slightly postfurcal or almost interstitial. Nervulus (1cu-a) postfurcal. Discoidal (first discal) cell petiolate anteriorly, petiole (1RS) not long and slightly thickened. Parallel vein (2CUb) arising from posterior 0.2 of apical margin of brachial (second subdiscal) cell. Brachial (second subdiscal) cell closed postero-apically by short, sclerotised and slightly inclivous brachial vein (2cu-a). Transverse anal veins (1a and 2a) absent. Hind wing with three hamuli (Fig. <xref ref-type="fig" rid="F4">32</xref>). First abscissa of costal vein (C+Sc+R) long, 0.8 times as long as second abscissa (<abbrev xmlns:xlink="http://www.w3.org/1999/xlink" xlink:title="costal vein" id="ABBRID0EUMAC" xlink:type="simple">SC+R</abbrev>); first abscissa (C+Sc+R) not divided apically on two branches. Radial vein (<abbrev xmlns:xlink="http://www.w3.org/1999/xlink" xlink:title="radial vein" id="ABBRID0EYMAC" xlink:type="simple">RS</abbrev>) arising from basal vein (<abbrev xmlns:xlink="http://www.w3.org/1999/xlink" xlink:title="basal vein" id="ABBRID0E3MAC" xlink:type="simple">1r-m</abbrev>) rather far from costal vein (<abbrev xmlns:xlink="http://www.w3.org/1999/xlink" xlink:title="costal vein" id="ABBRID0EANAC" xlink:type="simple">SC+R</abbrev>). Radial (marginal) cell distinctly narrowed posteriorly, closed before apex of wing, without additional transverse vein (r). Medial (basal) cell not widened towards apex, subparallel-sided in apical half, 12.5 times longer than wide, 0.5 times as long as hind wing. Nervellus (cu-a) present, slightly sinuate. Submedial (subbasal) cell long. First abscissa of mediocubital vein (M+CU) 0.9–1.0 times as long as second abscissa (M) (till basal vein (<abbrev xmlns:xlink="http://www.w3.org/1999/xlink" xlink:title="basal vein" id="ABBRID0EENAC" xlink:type="simple">1r-m</abbrev>)). Recurrent vein (m-cu) strongly antefurcal, very long, strongly curved in posterior 0.7 towards apex of wing, divergent apically with medial vein (2M).</p><p>
            <italic>Legs</italic>. Fore femur thick and short. Fore tibia with numerous short and thick spines arranged in wide vertical stripe (Figs <xref ref-type="fig" rid="F1">11</xref>, <xref ref-type="fig" rid="F3">30</xref>). Fore tarsus 1.5–1.6 times longer than fore tibia. Segments of middle tarsus short. Middle tibiae thick, with almost single line of thick spines. Hind coxa (Fig. <xref ref-type="fig" rid="F2">13</xref>) rather wide and short, without basoventral tooth and corner, dorsally without any processes or teeth, but distinctly convex. Fore and middle femora with low dorsal protuberances; hind femur without dorsal protuberance, thick. Hind tibia thick. Hind tibial spurs long, almost straight. Basitarsus of hind tarsus approx. half as long as second-fifth segments combined. Claws large, short, strongly curved, simple.</p><p>
            <italic>Metasoma</italic> (Figs <xref ref-type="fig" rid="F2">17–19</xref>, <xref ref-type="fig" rid="F4">34</xref>, <xref ref-type="fig" rid="F4">37</xref>, <xref ref-type="fig" rid="F4">38</xref>). First tergite sessile, short, and wide, strongly widened subbasally. Acrosternite of first segment short, 0.15 times as long as first tergite. Dorsope of first tergite small; basolateral lobes present, narrow and directed below; spiracular tubercles absent, spiracles situated in basal 0.3 of tergite; with distinct thick and slightly convergent posteriorly sub-lateral carinae and wide median carinae formed from two carinae curvedly fused in basal fifth of tergite. Second tergite with deep, wide, short, slightly divergent posteriorly and fused with second suture lateral furrows; these furrows and second suture medially define a large and leaf-shaped median area; additionally, second tergite in basal half with sub-triangular area and slightly separated by shallow or considerably shallow furrows. Second suture deep, rather wide, very strongly curved medially, sublaterally with very deep and sharp bends. Third tergite with shallow submedian transverse depression. Second-sixth tergites with separate laterotergites. Fourth-sixth tergites in their basal halves covered by rather sparse and long pale setae. Hypopygium medially on posterior margin with short and subpointed process. Ovipositor apically with two obtuse and weak dorsal nodes (Figs <xref ref-type="fig" rid="F2">20</xref>, <xref ref-type="fig" rid="F4">36</xref>). Ovipositor sheath longer than metasoma (Fig. <xref ref-type="fig" rid="F3">21</xref>).</p></tp:treatment-sec><tp:treatment-sec sec-type="host" id="SECID0EYOAC"><title>Hosts.</title><p>Unknown.</p></tp:treatment-sec><tp:treatment-sec sec-type="distribution" id="SECID0E4OAC"><title>Distribution.</title><p>Afrotropical Region.</p><!--PageBreak--><sec sec-type="Key to Ivondrovia species" id="SECID0EDPAC"><title>Key to <italic><tp:taxon-name><tp:taxon-name-part taxon-name-part-type="genus" reg="Ivondrovia">Ivondrovia</tp:taxon-name-part></tp:taxon-name></italic> species</title><table-wrap content-type="key" position="anchor" orientation="portrait"><table id="TID0EYGAC" rules="all"><tbody><tr><td rowspan="1" colspan="1">1</td><td rowspan="1" colspan="1">Hind tibia entirely and most part of hind tarsus light reddish-brown. Head mainly yellow. Fore wing faintly infuscate, with yellow tint especially basally. Fore tibia with two lines of strong spines. Nervellus (cu-a) of hind wing subperpendicular to mediocubital vein (M+CU). Second tergite weakly punctate-rugulose on leaf-shaped median area. Third and fourth tergites of female sub-posteriorly without narrow transverse punctate furrows. Body length 7.2–9.7 mm. Madagascar</td><td rowspan="1" colspan="1">
                      <bold><italic><tp:taxon-name><tp:taxon-name-part taxon-name-part-type="genus" reg="Ivondrovia">I.</tp:taxon-name-part> <tp:taxon-name-part taxon-name-part-type="species" reg="seyrigi">seyrigi</tp:taxon-name-part></tp:taxon-name></italic> (Granger, 1949)</bold>
                    </td></tr><tr><td rowspan="1" colspan="1">–</td><td rowspan="1" colspan="1">Hind tibia and hind tarsus entirely black. Head mainly light reddish-brown. Fore wing entirely strongly infuscate, without yellow tint. Fore tibia with tree lines of strong spines. Nervellus (cu-a) of hind wing distinctly oblique to mediocubital vein (M+CU). Second tergite strongly striate on leaf-shaped median area. Third and fourth tergites of female sub-posteriorly with narrow transverse punctate furrows. Body length 7.3–7.9 mm. Kenya</td><td rowspan="1" colspan="1">
                      <bold><italic><tp:taxon-name><tp:taxon-name-part taxon-name-part-type="genus" reg="Ivondrovia">I.</tp:taxon-name-part> <tp:taxon-name-part taxon-name-part-type="species" reg="grangeri">grangeri</tp:taxon-name-part></tp:taxon-name></italic> sp. n.</bold>
                    </td></tr></tbody></table></table-wrap></sec></tp:treatment-sec><tp:treatment-sec><!--Section generated to contain objects referenced in tp:taxon-treatment.--><fig id="F1" position="float" orientation="portrait"><label>Figures 1–11.</label><caption><p>
                <italic><tp:taxon-name><tp:taxon-name-part taxon-name-part-type="genus" reg="Ivondrovia">Ivondrovia</tp:taxon-name-part> <tp:taxon-name-part taxon-name-part-type="species" reg="grangeri">grangeri</tp:taxon-name-part></tp:taxon-name></italic> sp. n., female, holotype. <bold>1</bold> habitus, dorsal view <bold>2</bold> palpi <bold>3</bold> head, dorsal view <bold>4</bold> upper median process of occiput <bold>5</bold> head, front view <bold>6</bold> head, lateral view <bold>7</bold> basal segments of antenna <bold>8</bold> mesosoma, dorsal view <bold>9</bold> mesosoma, lateral view <bold>10</bold> fore femur, dorsal view <bold>11</bold> fore femur and tibia, lateral view.</p></caption><graphic xmlns:xlink="http://www.w3.org/1999/xlink" xlink:href="zookeys-747-087-g001.jpg" position="float" orientation="portrait" xlink:type="simple" id="oo_194467.jpg"/></fig><fig id="F3" position="float" orientation="portrait"><label>Figures 21–30.</label><caption><p>
                <italic><tp:taxon-name><tp:taxon-name-part taxon-name-part-type="genus" reg="Ivondrovia">Ivondrovia</tp:taxon-name-part> <tp:taxon-name-part taxon-name-part-type="species" reg="seyrigi">seyrigi</tp:taxon-name-part></tp:taxon-name></italic> (Granger, 1949) (<bold>21–24, 26–30</bold> female, holotype; <bold>25</bold>, male, specimen). <bold>21</bold> habitus, lateral view <bold>22</bold>, <bold>25</bold> head, dorsal view <bold>23</bold> head, front view <bold>24</bold> head, lateral view <bold>26</bold> basal segments of antenna <bold>27</bold> tegula <bold>28</bold> mesosoma, dorsal view <bold>29</bold> mesosoma, lateral view <bold>30</bold> fore femur and tibia, lateral view.</p></caption><graphic xmlns:xlink="http://www.w3.org/1999/xlink" xlink:href="zookeys-747-087-g003.jpg" position="float" orientation="portrait" xlink:type="simple" id="oo_194469.jpg"/></fig><fig id="F2" position="float" orientation="portrait"><label>Figures 12–20.</label><caption><p>
                <italic><tp:taxon-name><tp:taxon-name-part taxon-name-part-type="genus" reg="Ivondrovia">Ivondrovia</tp:taxon-name-part> <tp:taxon-name-part taxon-name-part-type="species" reg="grangeri">grangeri</tp:taxon-name-part></tp:taxon-name></italic> sp. n., female, holotype. <bold>12</bold> fore and hind wings <bold>13</bold> hind leg <bold>14</bold> basal part of hind wing <bold>15</bold> upper apical part of hind wing <bold>16</bold> apical part of fore wing <bold>17</bold> propodeum and three basal tergites of metasoma, dorsal view <bold>18</bold> metasoma, dorsal view <bold>19</bold> metasoma, lateral view <bold>20</bold> apex of ovipositor, lateral view.</p></caption><graphic xmlns:xlink="http://www.w3.org/1999/xlink" xlink:href="zookeys-747-087-g002.jpg" position="float" orientation="portrait" xlink:type="simple" id="oo_194468.jpg"/></fig><fig id="F4" position="float" orientation="portrait"><label>Figures 31–38.</label><caption><p>
                <italic><tp:taxon-name><tp:taxon-name-part taxon-name-part-type="genus" reg="Ivondrovia">Ivondrovia</tp:taxon-name-part> <tp:taxon-name-part taxon-name-part-type="species" reg="seyrigi">seyrigi</tp:taxon-name-part></tp:taxon-name></italic> (Granger, 1949) (<bold>31–37</bold>, female, holotype; <bold>38</bold>, male, specimen). <bold>31</bold> fore wing <bold>32</bold> hamuli of hind wing <bold>33</bold> hind wing <bold>34</bold>, <bold>38</bold> metasoma, dorsal view <bold>35</bold> propodeum and first tergites of metasoma, dorsal view <bold>36</bold> apex of ovipositor, lateral view <bold>37</bold> metasoma, lateral view.</p></caption><graphic xmlns:xlink="http://www.w3.org/1999/xlink" xlink:href="zookeys-747-087-g004.jpg" position="float" orientation="portrait" xlink:type="simple" id="oo_194470.jpg"/></fig></tp:treatment-sec><ref-list><ref id="B1"><mixed-citation xmlns:xlink="http://www.w3.org/1999/xlink" xlink:type="simple">
          <person-group><name name-style="western"><surname>Belokobylskij</surname><given-names>SA</given-names></name></person-group> (<year>1992</year>) <article-title>On the classification and phylogeny of the braconid wasps of subfamilies <tp:taxon-name><tp:taxon-name-part taxon-name-part-type="subfamily">Doryctinae</tp:taxon-name-part></tp:taxon-name> and <tp:taxon-name><tp:taxon-name-part taxon-name-part-type="subfamily">Exothecinae</tp:taxon-name-part></tp:taxon-name> (<tp:taxon-name><tp:taxon-name-part taxon-name-part-type="order">Hymenoptera</tp:taxon-name-part></tp:taxon-name>, <tp:taxon-name><tp:taxon-name-part taxon-name-part-type="family">Braconidae</tp:taxon-name-part></tp:taxon-name>). Part I. On the classification, 1.</article-title> <source>Entomologicheskoe Obozrenie</source> <volume>71</volume>(<issue>4</issue>): <fpage>900</fpage>–<lpage>928</lpage>. [in Russian]</mixed-citation></ref><ref id="B5"><mixed-citation xmlns:xlink="http://www.w3.org/1999/xlink" xlink:type="simple">
          <person-group><name name-style="western"><surname>Yu</surname><given-names>DS</given-names></name><name name-style="western"><surname>van Achterberg</surname><given-names>C</given-names></name><name name-style="western"><surname>Horstman</surname><given-names>K</given-names></name></person-group> (<year>2012</year>) Taxapad 2012, <tp:taxon-name><tp:taxon-name-part taxon-name-part-type="superfamily">Ichneumonoidea</tp:taxon-name-part></tp:taxon-name> 2011. Database on flash-drive. Ottawa, Ontario.</mixed-citation></ref></ref-list></tp:taxon-treatment>
