# Supplementary material for: Revision of the Afrotropical genus Ivondrovia Shenefelt & Marsh, 1976 with description of a new species (Hymenoptera: Braconidae: Doryctinae)
Source: Zookeys. 2018 Apr 2;(747):87–100. doi: 10.3897/zookeys.747.24351 (PMC5904487; doi:10.3897/zookeys.747.24351)
Supplement: XML Treatment for Ivondrovia seyrigi [file zookeys.747.24351-treatment3.xml]

<!DOCTYPE tp:taxon-treatment
  PUBLIC "-//TaxonX//DTD Taxonomic Treatment Publishing DTD v0 20100105//EN" "tax-treatment-NSO.dtd">
<tp:taxon-treatment xmlns:tp="http://www.plazi.org/taxpub"><tp:treatment-meta><kwd-group><label>Taxon classification</label><kwd><named-content xmlns:xlink="http://www.w3.org/1999/xlink" content-type="kingdom">Animalia</named-content></kwd><kwd><named-content xmlns:xlink="http://www.w3.org/1999/xlink" content-type="order">Hymenoptera</named-content></kwd><kwd><named-content xmlns:xlink="http://www.w3.org/1999/xlink" content-type="family">Braconidae</named-content></kwd></kwd-group><mixed-citation publication-type="journal"><person-group><name><surname>Belokobylskij</surname><given-names>Sergey</given-names></name><name><surname>Zaldivar-Riveron</surname><given-names>Alejandro</given-names></name><name><surname>Castañeda-Osorio</surname><given-names>Ruben</given-names></name></person-group><article-title>Revision of the Afrotropical genus <italic><tp:taxon-name><tp:taxon-name-part taxon-name-part-type="genus" reg="Ivondrovia">Ivondrovia</tp:taxon-name-part></tp:taxon-name></italic> Shenefelt &amp; Marsh, 1976 with description of a new species (<tp:taxon-name><tp:taxon-name-part taxon-name-part-type="order">Hymenoptera</tp:taxon-name-part></tp:taxon-name>: <tp:taxon-name><tp:taxon-name-part taxon-name-part-type="family">Braconidae</tp:taxon-name-part></tp:taxon-name>: <tp:taxon-name><tp:taxon-name-part taxon-name-part-type="subfamily">Doryctinae</tp:taxon-name-part></tp:taxon-name>)</article-title><source>Zookeys</source><day>2</day><month>4</month><year>2018</year><volume>2018</volume><issue>747</issue><fpage>87</fpage><lpage>100</lpage><pub-id pub-id-type="doi">10.3897/zookeys.747.24351</pub-id></mixed-citation></tp:treatment-meta><tp:nomenclature><tp:taxon-name>
            <tp:taxon-name-part taxon-name-part-type="genus" reg="Ivondrovia">Ivondrovia</tp:taxon-name-part>
            <tp:taxon-name-part taxon-name-part-type="species" reg="seyrigi">seyrigi</tp:taxon-name-part>
          </tp:taxon-name><tp:taxon-authority>(Granger, 1949)</tp:taxon-authority><xref ref-type="fig" rid="F3">Figs 21–30</xref><xref ref-type="fig" rid="F4">, 31–38</xref><!--PageBreak--><!--PageBreak--><!--PageBreak--><tp:nomenclature-citation-list><tp:nomenclature-citation><tp:taxon-name>
                <tp:taxon-name-part taxon-name-part-type="genus" reg="Lophogaster">Lophogaster</tp:taxon-name-part> <tp:taxon-name-part taxon-name-part-type="species" reg="seyrigi">seyrigi</tp:taxon-name-part></tp:taxon-name><comment>Granger, 1949: 93.</comment></tp:nomenclature-citation><tp:nomenclature-citation><tp:taxon-name>
                <tp:taxon-name-part taxon-name-part-type="genus" reg="Ivondrovia">Ivondrovia</tp:taxon-name-part> <tp:taxon-name-part taxon-name-part-type="species" reg="seyrigi">seyrigi</tp:taxon-name-part></tp:taxon-name><comment>(Granger, 1949): <xref ref-type="bibr" rid="B4">Shenefelt and Marsh 1976</xref>: 1364; Yu et al. 2005.</comment></tp:nomenclature-citation></tp:nomenclature-citation-list></tp:nomenclature><tp:treatment-sec sec-type="materials|methods" id="SECID0EWMAT"><title>Material examined.</title><p>Type specimens. Lectotype: female, “Madagascar, Ivondro”, “Museum Paris, I. 39”, “Type”, “♀ <italic><tp:taxon-name><tp:taxon-name-part taxon-name-part-type="genus" reg="Lophogaster">Lophogaster</tp:taxon-name-part> <tp:taxon-name-part taxon-name-part-type="species" reg="seyrigi">seyrigi</tp:taxon-name-part></tp:taxon-name></italic> Granger, C. van Achterberg, 1980, Lectotype” (<named-content xmlns:xlink="http://www.w3.org/1999/xlink" content-type="dwc:institutional_code" xlink:type="simple">MNHN</named-content>). Paralectotype: 1 male, “Madagascar, Bekily, reg. sud de l’ile”, “Museum Paris, III.37, A. Seyrig”, “♂ <italic><tp:taxon-name><tp:taxon-name-part taxon-name-part-type="genus" reg="Lophogaster">Lophogaster</tp:taxon-name-part> <tp:taxon-name-part taxon-name-part-type="species" reg="seyrigi">seyrigi</tp:taxon-name-part></tp:taxon-name></italic> Granger, C. van Achterberg, 1980, Paralectotype” (<named-content xmlns:xlink="http://www.w3.org/1999/xlink" content-type="dwc:institutional_code" xlink:type="simple">MNHN</named-content>).</p><p>Non-type specimen: 1 male, “Madagascar, Bekily, reg. sud de l’ile”, “Museum Paris, I.39, A. Seyrig” (<named-content xmlns:xlink="http://www.w3.org/1999/xlink" content-type="dwc:institutional_code" xlink:type="simple">MNHN</named-content>).</p><!--PageBreak--><!--PageBreak--><!--PageBreak--></tp:treatment-sec><tp:treatment-sec sec-type="Comparative diagnosis" id="SECID0EFOAE"><title>Comparative diagnosis.</title><p>The differences between the type species and <italic><tp:taxon-name><tp:taxon-name-part taxon-name-part-type="genus" reg="Ivondrovia">I.</tp:taxon-name-part> <tp:taxon-name-part taxon-name-part-type="species" reg="grangeri">grangeri</tp:taxon-name-part></tp:taxon-name></italic> sp. n. are given in the above-mentioned key.</p></tp:treatment-sec><tp:treatment-sec sec-type="description" id="SECID0EWOAE"><title>Description.</title><p>Female. Body length 9.7 mm; fore wing length 8.0 mm.</p><p>
            <italic>Head</italic> width 1.5 times its median length, 1.1 times width of mesoscutum. Occiput strongly concave. Head behind eyes (dorsal view) slightly convex anteriorly and slightly roundly narrowed posteriorly. Transverse diameter of eye 1.45 times longer than temple. Ocelli enlarged, in triangle with base 1.1 times its sides, situated distinctly before median line of eyes. POL 0.8 times Od, 0.25 times OOL. Eye without emargination opposite antennal sockets, 1.15 times higher than broad. Malar space 0.45 times as high as eye, 0.8 times as high as basal width of mandible. Face width 1.4 times height of eye and 1.5 times height of face and clypeus combined. Clypeus almost flat (lateral view). Width of hypoclypeal depression equal to distance from edge of depression to eye, 0.4 times width of face. Hypostomal flange narrow.</p><p>
            <italic>Antenna</italic> thickened, weakly setiform, more than 35-segmented (apical segments missing). Scape 1.6 times longer than its maximum width. First flagellar segment slightly thickened, 2.0 times longer than its apical width, almost as long as second segment. Submedian segments 1.8 times longer than their width.</p><p>
            <italic>Mesosoma</italic>. Length 1.8 times its height. Lateral side of pronotum without longitudinal carina, mainly smooth. Median lobe of mesoscutum distinctly convex, protruding forwards and weakly rounded anteriorly. Notauli entirely deep, but slightly less deep posteriorly, narrow, almost smooth. Prescutellar depression (scutellar sulcus) deep, long, only with median carina, smooth, 0.3 times as long as scutellum. Scutellum 1.1 times longer than its maximum width. Subalar depression entirely smooth. Precoxal sulcus (sternaulus) very shallow, connected anteriorly with prepectal carina, running along all lower part of mesopleuron. Metapleural lobe without dense pubescence along posterior margin. Propodeum (lateral view) rather distinctly broken submedially.</p><p>
            <italic>Wings</italic>. Fore wing 3.2 times longer than its maximum width. Pterostigma 4.5 times longer than its width. Metacarpus (R1a) 0.9 times as long as pterostigma, 1.7 times longer than distance between apex of radial (marginal) cell and apex of wing. Radial vein (r) arising from basal 0.35 of pterostigma. Second radial abscissa (3RSa) 1.8 times longer than first abscissa (r), 0.4 times as long as the distinctly curved third abscissa (3RSb), 1.5 times longer than the almost straight and oblique first radiomedial vein (2RS). Second radiomedial (submarginal) cell slightly widened towards apex, 2.4 times longer than its maximum width, 0.75 times as long as the rather narrow brachial (second discal) cell. Brachial (second discal) cell slightly convex anteriorly. First medial abscissa ((<abbrev xmlns:xlink="http://www.w3.org/1999/xlink" xlink:title="radial vein" id="ABBRID0ELPAE" xlink:type="simple">RS</abbrev>+M)a) slightly sinuate. Recurrent vein (<abbrev xmlns:xlink="http://www.w3.org/1999/xlink" xlink:title="recurrent vein" id="ABBRID0EPPAE" xlink:type="simple">1m-cu</abbrev>) 1.25 times longer than first radiomedial vein (2RS), 0.65 times as long as basal vein (1M); recurrent (<abbrev xmlns:xlink="http://www.w3.org/1999/xlink" xlink:title="recurrent vein" id="ABBRID0ETPAE" xlink:type="simple">1m-cu</abbrev>) and basal (1M) veins subparallel. Discoidal (first discal) cell long, 2.7 times longer than its maximum width. Distance from nervulus (1cu-a) to basal vein (1M) 0.25 times nervulus (1cu-a) length. Hind wing 4.2 times longer than its maximum width. First abscissa of mediocubital vein (M+CU) 0.9 times as long as second abscissa (1M); basal part of second abscissa (1M) (before recurrent vein (m-cu)) approx. twice longer than <!--PageBreak-->apical part of second abscissa (1M) (behind recurrent vein (m-cu)). Recurrent vein (m-cu) sclerotised, yellowish.</p><p>
            <italic>Legs</italic>. Middle tarsus 1.2 times longer than middle tibia. Hind coxa 1.2 times longer than maximum width, 0.85 times as long as propodeum. Hind femur 2.5 times longer than its width. Hind tarsus 0.9 times as long as hind tibia. Second segment of hind tarsus 0.5 times as long as basitarsus, 0.8 times as long as fifth segment (without pretarsus).</p><p>
            <italic>Metasoma</italic> almost as long as head and mesosoma combined. First tergite strongly and obliquely widened basally, then distinctly and weakly-roundly widened from subbase to subapex, slightly narrowed apically, without oblique furrows apico-laterally. Maximum width of first tergite 1.4 times its width at dorsope level, 1.9 times its minimum width; length almost equal to its apical width. Median length of second tergite 0.6 times its basal width, 2.3 times length of third tergite. Ovipositor sheath 1.15 times longer than metasoma, 1.5 times longer than mesosoma, 0.7 times as long as fore wing.</p><p>
            <italic>Sculpture and pubescence</italic>. Head (including frons and clypeus) smooth. Mesosoma mainly smooth (mesoscutum medioposteriorly broken by pin), metapleuron posteriorly punctate-striate. Propodeum with short and semi-round areola situated in posterior third of segment, with coarse long mediobasal carina in anterior two-thirds of segment, basolateral areas long, fused with apico-lateral areas, mainly smooth. Hind coxa and femur entirely smooth. First tergite weakly punctate-rugulose and slightly smooth in basal half and laterally, distinctly striate in medio-apical half. Second and third tergites rather distinctly and sparsely punctate, smooth posteriorly. Remaining tergites mainly smooth. Vertex with rather sparse, long and almost erect setae marginally, widely glabrous medially. Mesoscutum mainly glabrous, with rather sparse, short and semi-erect pale setae along notauli and laterally. Mesopleuron widely glabrous medially. Hind tibia dorsally with dense short and semi-erect yellow setae, ventrally with very dense, short, and semi-erect golden setae and additionally with sparse, long and semi-erect setae; length of setae on dorsal margin 0.3–0.4 times maximum width of hind tibia.</p><p>
            <italic>Colour</italic>. Head yellow, with black wide spot on most part of frons and on median part of vertex. Mesosoma brownish yellow, mesoscutum darker. Metasoma light reddish brown, first tergite yellow (basally) to brownish yellow or light reddish brown (apically). Antenna entirely black. Palpi reddish brown, darker basally. Legs brownish yellow to light reddish brown, apex of hind tibia, all hind tarsus and apical segments of fore and middle tarsi brown or reddish brown. Ovipositor sheaths dark brown to black. Fore wing entirely distinctly infuscate with yellowish tint (especially basally). Pterostigma entirely brown.</p><fig id="F3" position="float" orientation="portrait"><label>Figures 21–30.</label><caption><p>
                <italic><tp:taxon-name><tp:taxon-name-part taxon-name-part-type="genus" reg="Ivondrovia">Ivondrovia</tp:taxon-name-part> <tp:taxon-name-part taxon-name-part-type="species" reg="seyrigi">seyrigi</tp:taxon-name-part></tp:taxon-name></italic> (Granger, 1949) (<bold>21–24, 26–30</bold> female, holotype; <bold>25</bold>, male, specimen). <bold>21</bold> habitus, lateral view <bold>22</bold>, <bold>25</bold> head, dorsal view <bold>23</bold> head, front view <bold>24</bold> head, lateral view <bold>26</bold> basal segments of antenna <bold>27</bold> tegula <bold>28</bold> mesosoma, dorsal view <bold>29</bold> mesosoma, lateral view <bold>30</bold> fore femur and tibia, lateral view.</p></caption><graphic xmlns:xlink="http://www.w3.org/1999/xlink" xlink:href="zookeys-747-087-g003.jpg" position="float" orientation="portrait" xlink:type="simple" id="oo_194469.jpg"/></fig><fig id="F4" position="float" orientation="portrait"><label>Figures 31–38.</label><caption><p>
                <italic><tp:taxon-name><tp:taxon-name-part taxon-name-part-type="genus" reg="Ivondrovia">Ivondrovia</tp:taxon-name-part> <tp:taxon-name-part taxon-name-part-type="species" reg="seyrigi">seyrigi</tp:taxon-name-part></tp:taxon-name></italic> (Granger, 1949) (<bold>31–37</bold>, female, holotype; <bold>38</bold>, male, specimen). <bold>31</bold> fore wing <bold>32</bold> hamuli of hind wing <bold>33</bold> hind wing <bold>34</bold>, <bold>38</bold> metasoma, dorsal view <bold>35</bold> propodeum and first tergites of metasoma, dorsal view <bold>36</bold> apex of ovipositor, lateral view <bold>37</bold> metasoma, lateral view.</p></caption><graphic xmlns:xlink="http://www.w3.org/1999/xlink" xlink:href="zookeys-747-087-g004.jpg" position="float" orientation="portrait" xlink:type="simple" id="oo_194470.jpg"/></fig></tp:treatment-sec><tp:treatment-sec sec-type="Male" id="SECID0EFTAE"><title>Male.</title><p>Body length 7.2 mm; fore wing length 5.5 mm. Head width 1.25 times its median length. Temple long; transverse diameter of eye 1.1 times longer than temple. Malar space 0.3 times as high as eye, 0.5 times as high as basal width of mandible. Face medially weakly and densely granulate, dark brown to black. Antenna 57-segmented, 1.6 times longer than body. Penultimate segment 2.3 times longer than wide, 0.7 times as long as apical segment; apical segment distinctly pointed. Anterior part of mesosoma brown to dark brown. First metasomal tergite elongate, 1.4 times longer <!--PageBreak-->than apical width; its sublateral carinae parallel. Second tergite with median triangular area distinctly separated by deep grooves, prolonged apically by distinct obtuse carina. Transverse groove on third tergite deep, wide and coarsely crenulated. Fourth to sixth tergites with deep, compete, crenulated and slightly curved transverse submedian furrow. Metasoma mainly smooth. Otherwise similar to female.</p></tp:treatment-sec><ref-list><ref id="B4"><mixed-citation xmlns:xlink="http://www.w3.org/1999/xlink" xlink:type="simple">
          <person-group><name name-style="western"><surname>Shenefelt</surname><given-names>RD</given-names></name><name name-style="western"><surname>Marsh</surname><given-names>PM</given-names></name></person-group> (<year>1976</year>) Hymenopterorum Catalogus. Pars 13. <tp:taxon-name><tp:taxon-name-part taxon-name-part-type="family">Braconidae</tp:taxon-name-part></tp:taxon-name> 9. <tp:taxon-name><tp:taxon-name-part taxon-name-part-type="subfamily">Doryctinae</tp:taxon-name-part></tp:taxon-name>. Dr W. Junk’s, Gravenhage, 1263–1424.</mixed-citation></ref></ref-list></tp:taxon-treatment>
